# Supplementary material for: Developmental Gene Expression Profiling along the Tonotopic Axis of the Mouse Cochlea
Source: PLoS One. 2012 Jul 12;7(7):e40735. doi: 10.1371/journal.pone.0040735 (PMC3395647; doi:10.1371/journal.pone.0040735)
Supplement: Table S1 — Complete list of the differentially expressed genes between apex and base of the mouse cochlear at P0 or P8. (XLSX) [file pone.0040735.s003.xlsx]

## Sheet: Sheet1
	P0 apex high			P0 base high			P8 apex high			P8 base high
	Gene	Fold diff.		Gene	Fold diff.		Gene	Fold diff.		Gene	Fold diff.
		apex/base			apex/base			apex/base			apex/base
	Zpld1	4.11295		Atp6v0a4	0.242556		Tecta	5.94047		Tnmd	0.281149
	Fst	3.25746		Pkhd1l1	0.276693		Tnc	5.76358		Hoxa2	0.282999
	Ndst3	2.96992		Hoxa2	0.31531		Fst	4.24541		Ifitm5	0.351391
	Clic6	2.27902		Fcrlb	0.325435		Fgf10	3.54942		A2m	0.400118
	Sema3a	2.21318		Ucma	0.329993		Nov	3.53255		Iyd	0.405028
	Tectb	2.20916		Cyp3a13	0.36208		Prkcq	3.47449		Cntn6	0.411202
	Fam19a4	2.17244		A2m	0.37252		Isl1	3.4058		Tmem27	0.417046
	Pcdh15	2.15857		Vit	0.401101		Chrna3	3.27853		Tmem196	0.419918
	Zmat4	2.15675		Slco1a4	0.421192		Zpld1	2.98086		Rarres1	0.432001
	Galntl6	2.14301		Pkp1	0.435431		Glb1l2	2.93295		Trdn	0.441138
	Rorb	2.09526		Gjb6	0.46926		Syt1	2.91338		Fam19a1	0.444136
	Fndc3c1	2.06714		Kcna4	0.4732		Smpx	2.90275		Fam198b	0.453829
	Isl1	2.02786		Cntn5	0.476353		Gsbs	2.80757		Crym	0.46455
	Tac1	2.01145		Scg2	0.480212		Slco5a1	2.80235		Pi15	0.469047
	Slco5a1	1.98324		Ppp1r1b	0.497347		Muc15	2.74735		Ptgfr	0.471859
	Epha3	1.91732		Atp6v1c2	0.505501		Plch1	2.74042		Fgl2	0.475681
	Pcsk2	1.84841		Clstn2	0.510569		Ccdc148	2.72843		Prss35	0.489481
	Hmga2	1.81725		Spink5	0.538773		Slitrk6	2.71859		Pgf	0.498146
	Lrrc55	1.80289		Wnk4	0.540331		Fam40b	2.69685		Dnase1	0.504764
	Tmem74	1.79885		Cfh	0.540566		Rbm24	2.62926		H19	0.507638
	Trpa1	1.79384		Rya3	0.547075		Cybrd1	2.59917		Rgs4	0.511901
	Tyrp1	1.78241		Tcfcp2l1	0.549539		Sox2	2.56347		Myoc	0.519549
	Abcg5	1.7808		Cldn11	0.553853		Adamts19	2.55531		Otos	0.52259
	P2rx3	1.76669		Vcam1	0.556453		Kcna10	2.52625		Nox3	0.524418
	Pdzrn4	1.75072		Mal	0.558315		Itgb6	2.50382		Ppp1r3c	0.527985
	Muc15	1.73178		Anxa8	0.563237		Rassf6	2.44864		Smpd3	0.530654
	Cdh4	1.7193		Akr1c14	0.563988		Cubn	2.39397		Ctgf	0.534946
	Fat3	1.70583		Slc38a5	0.565037		Otog	2.38285		Agxt2l1	0.535298
	Angpt1	1.70259		Oprk1	0.567013		Slitrk3	2.3781		Ntn1	0.537765
	Ush2a	1.70183		Itga4	0.56941		Pla2r1	2.3673		Ppfia2	0.53999
	Slc39a8	1.6886		Kcnj16	0.57181		Slc26a5	2.36209		Naip1	0.543056
	Dchs2	1.67891		Adra2a	0.576715		Epha3	2.33468		Si	0.545036
	Rasef	1.67511		Grin2a	0.580282		Jag1	2.31967		Gpr83	0.545359
	Csmd3	1.66943		Lbp	0.588121		Sfrp2	2.31579		Slc38a4	0.546016
	Fam60a	1.66779		Gabra5	0.599428		Frmd3	2.30106		Edil3	0.54642
	Foxg1	1.66132		Car14	0.604994		Xirp2	2.28803		Pcolce2	0.55331
	Atoh1	1.65487		Wee2	0.621323		Il1rapl2	2.25889		Kcna4	0.554956
	Robo2	1.65044		Cited4	0.630158		Spire2	2.25207		Sema3d	0.55546
	Unc5c	1.6489		Ndrg1	0.631193		Robo2	2.24779		Scn7a	0.560811
	Chrng	1.64456		Adm	0.635204		Tectb	2.22427		Ly6a	0.565276
	Tmem2	1.64375		Cntn1	0.637546		Mybpc1	2.2234		Matn4	0.571104
	Pls1	1.64333		Agt	0.637589		Kcnh8	2.22292		Dio2	0.571914
	Mageb16	1.63336		Aldh1l1	0.637798		Rorb	2.19452		Mup11	0.57283
	Plch1	1.6249		Ano5	0.63862		Pla2g4e	2.1883		Pth1r	0.572966
	Prox1	1.61608		Cmtm5	0.640158		Prox1	2.16755		Acan	0.576507
	Ar	1.61567		Ampd3	0.640217		Hs6st2	2.13662		Fam180a	0.577513
	Prkg1	1.61352		Tmem38b	0.6424		Pcsk2	2.13033		Mup7	0.578637
	Pappa2	1.61136		Itgbl1	0.645987		Tsga14	2.12016		Ncam2	0.582828
	Six2	1.59164		Otoa	0.651327		Ush1c	2.1196		Neto2	0.584398
	Slc8a1	1.59072		Slc17a7	0.653163		Ppapdc1a	2.11337		Atp13a5	0.586548
	Cnr1	1.58931		Cp	0.658025		Ptprq	2.10834		Engase	0.596123
	Igf2bp2	1.57482		C1ql1	0.660713		Fam102b	2.07428		Nid2	0.59875
	Trhr	1.56901		Chi3l1	0.665312		Slc22a3	2.0702		Sema3c	0.600417
	Jag1	1.5682					Ano1	2.06865		Lgi2	0.601031
	Pla2r1	1.5644					Rasl11b	2.05166		Rasa3	0.607889
	Jph1	1.56307					G6pdx	2.03607		Mkx	0.60956
	Vgll3	1.56023					Faim2	2.02353		Gpr143	0.612466
	Foxf2	1.55177					Galr1	2.01902		Htra1	0.613176
	Gabra3	1.54931					Fcrlb	2.0166		Fbp1	0.615581
	Cadm1	1.54264					Dmgdh	2.01323		Loxl2	0.615785
	Chst15	1.53882					Fsd1l	2.00799		Esrrb	0.617931
	Daam1	1.53764					Nrcam	1.98798		Fap	0.620395
	Cyp26b1	1.53372					Chst15	1.98655		Mup19	0.62802
	Sox11	1.53066					Grxcr2	1.97375		Kcnh5	0.632842
	Fam70b	1.52651					Slc44a5	1.93582		Gcnt1	0.633038
	Fam60a	1.52395					Tex15	1.93484		Naalad2	0.636607
	Scube1	1.52317					Gata2	1.92416		Gnb4	0.639316
	Galnt3	1.52229					Chrna10	1.91927		Car12	0.639709
	Ush1c	1.51954					Kcnh6	1.90524		Slc4a10	0.646403
	Unc5b	1.51295					Slc6a14	1.89612		Sepx1	0.648749
	Ndst4	1.511					Gata3	1.8933		Grin2a	0.649175
	Cenpe	1.50691					Far1	1.87318		Hpse	0.649191
	Dock11	1.50667					Nr2e1	1.87231		Slc5a3	0.651404
	Abcg8	1.50538					Rnf150	1.86491		Vcan	0.651723
	Igdcc3	1.50461					Tmprss9	1.85788		Sulf2	0.652388
	Il1rapl1	1.50354					Mest	1.85		Kcnma1	0.657071
	Sox21	1.50228					Dpf3	1.83075		Ddo	0.657082
	Otog	1.49914					Nin	1.82402		Ebp	0.657853
							Wnt7a	1.80062		Tspo	0.65908
							Cldn23	1.79678		Crtap	0.659819
							Kcnip4	1.78587		Fam101a	0.660957
							Ano4	1.78543		Cwh43	0.662516
							Rgs22	1.78502		Trf	0.662857
							Ndst3	1.78455		Slc39a14	0.664508
							Scg3	1.78238		Ppp1r1b	0.664711
							Aqp4	1.77131		Gpnmb	0.665643
							Chrnb4	1.76884
							Mtmr7	1.76765
							Isl2	1.76527
							Apba1	1.75674
							Pak3	1.75206
							Fn1	1.74953
							Fam70b	1.74699
							Clic6	1.73919
							Fam49a	1.72992
							Foxg1	1.71474
							Kif21a	1.70593
							Slc20a1	1.70393
							Kcnb2	1.70367
							Dgkb	1.703
							Sema3a	1.70196
							Stxbp5l	1.69518
							Igf2bp2	1.68437
							Zfp804b	1.68426
							Gramd1c	1.67346
							Igsf9	1.67118
							Hunk	1.66675
							Tbc1d30	1.65862
							Ttll10	1.65308
							Rhpn2	1.65302
							G6pd2	1.64629
							Twf1	1.64454
							Vmn2r86	1.64162
							Egflam	1.63141
							Cyp26b1	1.63127
							Pclo	1.62422
							Fzd7	1.61233
							Rims2	1.60339
							Syt14	1.596
							Tmod1	1.5896
							Pgm2l1	1.58666
							Crhr1	1.58556
							Chrna7	1.5849
							Rgs9	1.58215
							Akp3	1.58204
							Six1	1.58014
							Syne2	1.57555
							Krt6b	1.57227
							Aqp5	1.57209
							Hpgds	1.56936
							Klhl14	1.56354
							Cyp2e1	1.56134
							Cldn9	1.55953
							Lmo3	1.5579
							Fbxo32	1.5552
							Hmga2	1.55307
							Susd1	1.55085
							Pcdh17	1.55064
							Tuba8	1.55006
							Hif3a	1.54825
							Dnajc6	1.54581
							Ush2a	1.54529
							Nkd1	1.54471
							Fzd4	1.54347
							Dytn	1.54078
							St8sia3	1.54036
							Frmd4b	1.53965
							Prss3	1.53844
							Ttll3	1.53757
							Rgs6	1.5358
							Plch2	1.53454
							Dpysl2	1.52881
							Otof	1.52741
							Lingo1	1.52417
							Runx1t1	1.52272
							Pla2g1b	1.51889
							Jhdm1d	1.51811
							Loxhd1	1.51777
							Six2	1.51316
							Mtap2	1.51197
							Ramp3	1.50901
							Myo1h	1.50839
							Satb1	1.50778
							Slitrk2	1.50429
							Fam55c	1.50373
							Sprn	1.50216
							Fam122b	1.50173
