# Supplementary material for: Developmental Gene Expression Profiling along the Tonotopic Axis of the Mouse Cochlea
Source: PLoS One. 2012 Jul 12;7(7):e40735. doi: 10.1371/journal.pone.0040735 (PMC3395647; doi:10.1371/journal.pone.0040735)
Supplement: Table S2 — Complete list of genes in each group (Groups A to H), classified based on spatial and temporal expression patterns. (XLSX) [file pone.0040735.s004.xlsx]

## Sheet: Table S2
	A1					A2					B					C					D					E					F					G					H					I
	Gene	P8/P0	P0	P8		Gene	P8/P0	P0	P8		Gene	P8/P0	P0	P8		Gene	P8/P0	P0	P8		Gene	P8/P0	P0	P8		Gene	P8/P0	P0	P8		Gene	P8/P0	P0	P8		Gene	P8/P0	P0	P8		Gene	P8/P0	P0	P8		Gene	P8/P0	P0	P8
			apex/	apex/				apex/	apex/				apex/	apex/				apex/	apex/				apex/	apex/				apex/	apex/				apex/	apex/				apex/	apex/				apex/	apex/				apex/	apex/
			base	base				base	base				base	base				base	base				base	base				base	base				base	base				base	base				base	base				base	base
	Gpr64	0.161568	1.42268	1.25068		Clca5	12.3481	0.959436	1.04671		Tecta	0.21964	1.31935	5.94047		Tnmd	3.94597	0.86429	0.281149		Fam19a4	0.723865	2.17244	1.2558		Fst	0.723475	3.25746	4.24541							Atp6v0a4	2.92375	0.242556	0.759422		Fcrlb	2.57617	0.325435	2.0166		Hoxa2	1.1573	0.31531	0.282999
	Dcx	0.184008	1.27292	1.43776		Slco1c1	12.0256	0.874821	0.979071		Nov	0.742983	1.39845	3.53255		Ifitm5	2.29828	1.02226	0.351391		Zmat4	0.376237	2.15675	1.17633		Isl1	0.500191	2.02786	3.4058							Pkhd1l1	0.707706	0.276693	1.19877							A2m	2.87431	0.37252	0.400118
	Smoc2	0.190689	1.05623	1.48222		Phex	9.12568	1.02039	0.746501		Chrna3	4.00695	0.885279	3.27853		Iyd	1.92382	0.904953	0.405028		Galntl6	0.67042	2.14301	1.29105		Zpld1	0.820556	4.11295	2.98086							Ucma	13.8606	0.329993	0.685121							Kcna4	1.81273	0.4732	0.554956
	Stmn2	0.209968	1.19454	1.33187		Emilin2	9.10944	1.15184	0.870723		Glb1l2	1.17586	1.10485	2.93295		Cntn6	1.92384	0.681006	0.411202		Fndc3c1	0.427187	2.06714	0.965197		Slco5a1	0.496767	1.98324	2.80235							Slco1a4	8.81472	0.421192	0.751977							Grin2a	0.756108	0.580282	0.649175
	Bex1	0.252396	1.24547	0.720286		Hhatl	8.79896	0.765661	0.821827		Syt1	0.613191	1.26722	2.91338		Tmem27	1.12984	1.09312	0.417046		Tac1	0.555804	2.01145	1.0587		Muc15	0.921144	1.73178	2.74735							Pkp1	1.94034	0.435431	0.707481							Ppp1r1b	2.17304	0.497347	0.664711
	Agtr2	0.253213	0.796291	0.893824		Scin	8.78792	1.12345	1.08289		Smpx	1.1197	1.30102	2.90275		Tmem196	2.11129	0.730832	0.419918		Tmem74	0.458512	1.79885	1.29115		Plch1	1.01725	1.6249	2.74042							Gjb6	2.70332	0.46926	0.925981
	Cldn6	0.255513	1.10194	1.27408		Chad	7.8811	1.18942	0.671509		Gsbs	2.62751	1.08266	2.80757		Rarres1	4.53881	1.26529	0.432001		Trpa1	0.532843	1.79384	1.14857		Otog	0.712706	1.49914	2.38285							Cntn5	0.233712	0.476353	0.792885
	Bub1	0.280492	1.41089	0.967972		Ces1d	6.82242	1.4478	1.46652		Ccdc148	0.318033	1.48258	2.72843		Trdn	2.04174	1.01514	0.441138		Tyrp1	0.844601	1.78241	0.910762		Pla2r1	0.778309	1.5644	2.3673							Scg2	1.32064	0.480212	1.2407
	Spock3	0.285664	1.04103	1.16184		Bhmt	6.73764	0.957941	1.47932		Slitrk6	0.834894	1.1255	2.71859		Fam19a1	0.88901	0.718481	0.444136		Abcg5	0.425032	1.7808	1.17334		Epha3	1.24107	1.91732	2.33468							AU021034	0.542785	0.486342	1.15549
	Igf2bp3	0.294058	1.18609	0.932255		Prss36	5.9344	1.01873	0.729101		Rbm24	1.32453	1.08086	2.62926		Fam198b	1.85581	1.15069	0.453829		P2rx3	0.233796	1.76669	1.0444		Jag1	0.530085	1.5682	2.31967							Atp6v1c2	2.09066	0.505501	1.05289
	Camk4	0.294174	1.23056	0.91292		Umodl1	5.72831	1.1242	0.806395		Cybrd1	0.507249	0.969072	2.59917		Crym	0.247771	0.982977	0.46455		Pdzrn4	0.8433	1.75072	1.09587		Robo2	0.585022	1.65044	2.24779							Clstn2	0.950589	0.510569	0.751106
	Hist1h2ab	0.303934	1.01641	0.968092		Aldh1a1	5.54525	1.14409	0.939113		Sox2	0.512373	1.33193	2.56347		Pi15	1.2153	0.763759	0.469047		Cdh4	0.248522	1.7193	1.30591		Tectb	1.74067	2.20916	2.22427							D3Bwg0562e	4.77729	0.512792	0.740138
	Ppp1r1c	0.317267	1.37802	1.12203		Lcat	5.21381	0.830249	0.945764		Adamts19	0.506262	1.46834	2.55531		Ptgfr	1.78856	0.871283	0.471859		Fat3	0.564485	1.70583	1.01229		Rorb	4.02909	2.09526	2.19452							Spink5	0.387843	0.538773	0.97
	Crabp2	0.330853	1.43497	1.15533		Kazald1	4.28361	1.09699	1.11802		Kcna10	2.27754	0.684811	2.52625		Fgl2	1.75153	1.11108	0.475681		Angpt1	0.634906	1.70259	1.35077		Prox1	0.385551	1.61608	2.16755							Wnk4	1.34144	0.540331	0.915444
	Hist1h1b	0.330891	1.14148	0.702318		Steap3	4.27944	0.697777	0.960504		Rassf6	1.98333	1.29332	2.44864		Prss35	0.799724	1.20009	0.489481		Slc39a8	1.14337	1.6886	1.31942		Pcsk2	0.984413	1.84841	2.13033							Cfh	1.85408	0.540566	0.713447
	Top2a	0.332488	1.18089	0.855836		Mgll	4.22458	0.804834	0.856136		Cubn	1.66264	1.24372	2.39397		Pgf	0.988802	0.9063	0.498146		Dchs2	1.20279	1.67891	1.15909		Ush1c	1.09769	1.51954	2.1196							Rya3	0.487896	0.547075	1.11045
	Mki67	0.333437	1.37635	1.02239		Slc41a2	4.20074	0.886277	0.961701		Sfrp2	0.427985	1.13942	2.31579		Pgf	2.9279	0.951889	0.503395		Csmd3	0.539013	1.66943	1.02261		Chst15	0.198293	1.53882	1.98655							Tcfcp2l1	1.16837	0.549539	0.739939
	Elavl4	0.336237	1.34302	1.3505		Lrrc26	4.08299	0.777175	0.770494		Xirp2	0.792542	0.975762	2.28803		Dnase1	4.42909	0.788474	0.504764		Fam60a	0.55242	1.66779	1.20565		Ndst3	0.563984	2.96992	1.78455							Cldn11	1.42552	0.553853	0.757588
	Ccnb1	0.342513	1.37329	0.84654		Dlx5	4.08165	1.11187	0.835805		Il1rapl2	1.72542	1.25008	2.25889		H19	0.584078	1.07802	0.507638		Atoh1	0.319142	1.65487	1.21214		Fam70b	0.570624	1.52651	1.74699							Vcam1	1.45925	0.556453	0.703337
	Hmgb2	0.342859	1.16148	1.00596		Bmp6	3.9441	0.865103	0.949063		Spire2	0.943135	1.36486	2.25207		Rgs4	2.73396	0.982307	0.511901		Unc5c	0.788739	1.6489	0.838817		Clic6	0.640787	2.27902	1.73919							Mal	3.05198	0.558315	0.758237
	Mex3a	0.35163	1.17513	0.988849		Tnfrsf11b	3.93078	0.74904	0.862505		Mybpc1	0.820239	1.40335	2.2234		Myoc	3.66579	1.0904	0.519549		Chrng	0.68951	1.64456	1.11933		Foxg1	0.470933	1.66132	1.71474							Anxa8	1.01329	0.563237	0.777639
	Cks2	0.354082	1.35084	0.787298		Prom2	3.9187	0.867312	0.681382		Kcnh8	1.29879	1.22842	2.22292		Otos	6.17151	0.758662	0.52259		Tmem2	0.606604	1.64375	1.32413		Sema3a	0.684188	2.21318	1.70196							Akr1c14	0.809153	0.563988	0.826938
	Dact1	0.354501	1.18849	0.845389		Gdf6	3.83257	0.811843	1.18957		Pla2g4e	1.49846	0.947079	2.1883		Nox3	1.06143	0.850167	0.524418		Pls1	0.544095	1.64333	1.48037		Igf2bp2	0.718678	1.57482	1.68437							Oprk1	1.23427	0.567013	1.42829
	Kif11	0.356503	1.46886	0.861626		Aox3	3.81804	0.74258	1.41935		Hs6st2	0.822785	1.36949	2.13662		Smpd3	4.96902	1.16737	0.530654		Mageb16	0.780313	1.63336	1.12747		Cyp26b1	0.63844	1.53372	1.63127							Itga4	0.791333	0.56941	0.894641
	Slc5a7	0.359649	1.29401	1.17094		Cpm	3.79575	0.756976	0.844863		Tsga14	2.79851	0.994656	2.12016		Ctgf	0.752485	0.987331	0.534946		Prkg1	1.8945	1.61352	0.985057		Hmga2	0.637726	1.81725	1.55307							Kcnj16	5.19914	0.57181	0.819326
	Crmp1	0.359823	1.28045	1.40536		Ptgds	3.7726	0.73109	0.814846		Ppapdc1a	1.58157	1.02607	2.11337		Agxt2l1	5.4016	0.74455	0.535298		Pappa2	0.417438	1.61136	0.975522		Ush2a	0.454529	1.70183	1.54529							Lbp	2.34517	0.588121	0.954039
	B3gnt5	0.361378	0.979861	0.905944		Kcnj10	3.70601	0.693863	0.896749		Ptprq	1.16707	0.781027	2.10834		Ntn1	0.97976	0.688834	0.537765		Slc8a1	0.726084	1.59072	1.08642		Six2	0.852595	1.59164	1.51316							Gabra5	0.708528	0.599428	1.14828
	Hist1h2bl	0.365616	1.09956	0.66926		P2rx2	3.68106	1.14969	1.20277		Fam102b	0.877898	1.245	2.07428		Ppfia2	1.48315	1.11629	0.53999		Trhr	0.614759	1.56901	1.25939												Car14	2.61698	0.604994	0.939458
	Dab1	0.367953	0.946719	1.07327		Col8a1	3.59903	1.06951	1.06256		Slc22a3	0.827865	0.967303	2.0702		Naip1	1.15384	1.00553	0.543056		Jph1	0.421886	1.56307	1.22015												Wee2	1.17417	0.621323	1.2799
	Postn	0.369616	0.719135	0.84146		Cd38	3.58719	0.842799	0.819105		Rasl11b	0.817728	1.04485	2.05166		Si	0.759718	0.799242	0.545036		Vgll3	0.658276	1.56023	1.3353												Cited4	1.10882	0.630158	0.677665
	Ccnb2	0.370493	1.18208	0.810357		Ly6c1	3.57011	0.921823	0.748233		G6pdx	1.94206	1.21226	2.03607		Gpr83	1.01172	0.773965	0.545359		Foxf2	0.853997	1.55177	1.37704												Ndrg1	1.88126	0.631193	1.18722
	Sncg	0.370694	1.09106	1.32895		Glrb	3.51533	0.75177	0.752743		Faim2	1.13878	0.853816	2.02353		Slc38a4	0.94467	1.08842	0.546016		Gabra3	0.596136	1.54931	0.792133												Cntn1	1.14474	0.637546	0.844066
	Dtl	0.372691	1.26541	0.834031		Abi3bp	3.51433	1.21726	1.22527		Galr1	2.07602	1.07216	2.01902		Edil3	0.977302	0.922539	0.54642		Cadm1	0.6296	1.54264	0.85117												Agt	2.67341	0.637589	0.742619
	Syt5	0.37762	1.42313	1.40638		Cav2	3.49973	0.827914	0.804008		Dmgdh	4.85578	1.09166	2.01323		Mup2	2.3115	0.931445	0.549388		Daam1	0.858286	1.53764	1.45659												Aldh1l1	1.77066	0.637798	0.773619
	Gap43	0.380806	1.0424	0.830792		Ceacam1	3.49278	0.685199	0.871572		Fsd1l	0.664284	1.13024	2.00799		Pcolce2	1.18154	1.19495	0.55331		Sox11	0.440926	1.53066	1.28794												Ano5	1.1833	0.63862	0.708309
	B4galnt4	0.381578	1.45392	1.18417		Kcnj13	3.46802	0.751523	0.861794		Nrcam	0.619175	1.40379	1.98798		Mup2	2.87391	0.980828	0.553781		Fam60a	0.569426	1.52395	1.16382												Cmtm5	2.18497	0.640158	0.754941
	Hist1h3d	0.383438	1.1169	0.714975		Npas2	3.39349	0.996677	1.1199		Gata2	0.672505	1.21104	1.92416		Sema3d	0.8274	1.02822	0.55546		Scube1	1.10163	1.52317	0.969216												Ampd3	1.94328	0.640217	1.05797
	Hist2h3b	0.384017	1.0794	0.734439		Slc9a2	3.36144	0.921207	0.787934		Chrna10	1.10564	0.835142	1.91927		Scn7a	2.42159	0.824269	0.560811		Galnt3	1.66771	1.52229	0.884619												Tmem38b	1.02511	0.6424	0.938012
	Slc27a2	0.384649	1.32858	1.25334		Tmem221	3.24362	0.856051	1.44436		Kcnh6	0.585361	1.36528	1.90524		Ly6a	9.99963	0.70282	0.565276		AF529169	0.433701	1.51164	1.23348												Otoa	1.07608	0.651327	0.995591
	Zim1	0.384669	1.04312	0.687174		Ntn4	3.23853	0.748498	0.911928		Slc6a14	1.08734	1.1577	1.89612		Matn4	0.679394	0.884151	0.571104		Ndst4	0.725296	1.511	0.995894												Slc17a7	1.09092	0.653163	1.10405
	Ccna2	0.385111	1.22988	0.880658		Emb	3.23277	0.981641	1.34452		Gata3	1.04196	1.24558	1.8933		Dio2	15.8749	1.05037	0.571914		Cenpe	0.455442	1.50691	1.19405												Cp	1.89561	0.658025	0.822239
	Il33	0.385172	0.72708	1.38227		Tmem72	3.23265	0.688943	0.68638		Far1	1.56877	1.07459	1.87318		Mup11	2.24136	0.949408	0.57283		Dock11	0.537272	1.50667	1.11671												C1ql1	1.04734	0.660713	0.716014
	Bex4	0.385572	1.28909	0.695367		Anxa1	3.22271	0.700006	0.869809		Nr2e1	0.320858	1.37141	1.87231		Pth1r	1.48638	0.908372	0.572966		Abcg8	0.781017	1.50538	1.06134
	Hist1h2bj	0.386065	1.09037	0.703694		Pdgfrl	3.21506	0.713621	0.668035		Rnf150	0.908252	1.14844	1.86491		Acan	1.85931	1.40704	0.576507		Igdcc3	0.760768	1.50461	1.24689
	Hist1h2bn	0.386147	1.08495	0.684663		Gbp3	3.20851	0.893729	0.779289		Tmprss9	9.94758	0.842252	1.85788		Fam180a	3.78768	0.719345	0.577513		Il1rapl1	0.776885	1.50354	1.31307
	Hist1h3e	0.386166	1.12245	0.731153		Ctxn3	3.18006	1.01438	0.985935		Mest	0.316605	1.08644	1.85		Mup7	2.24339	0.973636	0.578637		Sox21	0.678918	1.50228	1.426
	Hist1h3b	0.386813	1.09166	0.716709		Bcam	3.14676	0.804129	1.04891		Dpf3	0.858507	1.36465	1.83075		Ncam2	0.673572	1.22257	0.582828
	Atp6v1b1	0.386879	0.845357	1.19554		Cbr2	3.12595	0.743919	0.901539		Nin	1.31304	1.16423	1.82402		Neto2	2.3632	1.1329	0.584398
	Hist1h3i	0.389978	1.10105	0.713851		Fxyd5	3.10719	0.991779	0.778772		Wnt7a	0.8656	1.11744	1.80062		Atp13a5	3.65163	0.692736	0.586548
	Plk1	0.390021	1.24274	0.971792		Fut2	3.08501	1.02444	1.27797		Cldn23	1.93927	1.1031	1.79678		Engase	2.46737	0.916106	0.596123
	Hist1h3c	0.390397	1.08936	0.727284		Ly6c2	3.07102	0.897366	0.69516		Ano4	1.51329	1.27747	1.78543		Nid2	0.725919	0.886681	0.59875
	Vstm2a	0.391503	0.69347	0.80348		Bcl6	3.06584	0.860853	0.992511		Rgs22	1.24386	1.02246	1.78502		Sema3c	0.641177	1.04337	0.600417
	Trim59	0.392206	1.40151	1.02306		Kera	3.06541	0.923425	1.3586		Scg3	0.397773	1.10973	1.78238		Lgi2	0.897981	0.760491	0.601031
	Casc5	0.395887	1.41836	0.953828		Hpgd	3.05658	0.958632	0.720916		Aqp4	2.13935	1.03407	1.77131		Rasa3	1.48675	1.03487	0.607889
	Ccl21a	0.396537	0.727918	1.08583		Sh2d6	3.0426	0.785441	1.19037		Chrnb4	2.02588	0.901282	1.76884		Mkx	1.23204	0.715158	0.60956
	Sema3e	0.397096	1.39714	1.08857		Ctsh	3.02356	0.863043	0.880625		Mtmr7	0.826435	1.14947	1.76765		Mup2	2.0007	0.955695	0.611246
	Bex4	0.397296	1.30249	0.671482		Gcnt4	3.0039	0.778075	0.677178		Isl2	0.514811	1.1554	1.76527		Gpr143	1.67049	0.779866	0.612466
	Matn1	0.398849	1.03419	0.8118		Obfc2a	2.97487	1.01702	0.835627		Apba1	0.784214	0.997008	1.75674		Htra1	2.46887	0.806411	0.613176
	Hist1h3h	0.400444	1.12569	0.709889		Atp1b2	2.95486	0.758442	0.915071		Pak3	0.890088	1.06666	1.75206		Fbp1	1.32854	0.741045	0.615581
	C79407	0.402715	1.19156	0.764714		Sorl1	2.9353	0.891032	0.793452		Fn1	0.898623	1.17792	1.74953		Loxl2	1.49424	1.09414	0.615785
	Zfp57	0.406554	1.08558	0.722781		Inpp5j	2.90947	1.02247	1.48182		Fam49a	1.2328	1.17343	1.72992		Esrrb	1.47115	0.863659	0.617931
	Hist1h3g	0.407108	1.10955	0.724813		C2	2.90568	0.830263	0.888145		Kif21a	1.138	1.2187	1.70593		Fap	1.01699	0.716749	0.620395
	Islr2	0.407726	0.880067	1.02224		Sqrdl	2.89687	0.939049	0.741867		Slc20a1	1.67703	1.23794	1.70393		Mup19	2.04728	0.931794	0.62802
	Mir20a	0.407911	1.42446	0.975934		Wnt2b	2.89347	1.08542	1.42432		Kcnb2	2.10141	1.05601	1.70367		Kcnh5	0.801944	0.907729	0.632842
	Hist1h3a	0.408293	1.08379	0.721982		Wisp1	2.88173	0.755811	0.846363		Dgkb	3.80219	0.983686	1.703		Naalad2	1.60006	0.977449	0.636607
	Mir19a	0.408505	1.27181	1.00585		Gpld1	2.86399	0.798402	0.953178		Stxbp5l	1.01036	1.28259	1.69518		Gnb4	0.896536	0.986788	0.639316
	Meg3	0.4088	1.05648	1.21336		H2-K1	2.85361	0.903203	0.810296		Gramd1c	1.20437	0.987317	1.67346		Slc4a10	4.17516	0.803072	0.646403
	St8sia1	0.409006	1.15344	0.802682		Rnf152	2.84486	0.672238	0.730771		Hunk	0.677294	1.47698	1.66675		Sepx1	1.45555	0.864362	0.648749
	Stmn1	0.409354	1.19786	0.915231		St3gal6	2.83399	0.692693	0.875703		Tbc1d30	1.01176	1.07967	1.65862		Slc5a3	1.71716	0.892767	0.651404
	St6gal2	0.411	1.17186	0.750058		Atp2a3	2.82709	0.76201	1.28795		Ttll10	1.20008	1.10757	1.65308		Vcan	0.22598	1.04503	0.651723
	Racgap1	0.411156	1.26916	0.926051		Col4a3	2.79417	0.776144	0.855709		Rhpn2	0.860861	1.46728	1.65302		Sulf2	2.62188	1.18908	0.652388
	Kif23	0.411648	1.37885	0.847432		Folh1	2.76623	0.880507	0.861111		G6pd2	1.95842	1.00851	1.64629		Kcnma1	2.14452	1.01051	0.657071
	Cdh17	0.41383	1.145	1.19632		Chl1	2.76373	1.04882	0.861742		Twf1	1.11903	1.22159	1.64454		Ddo	2.58469	0.738457	0.657082
	Scn3a	0.414083	1.20838	0.870486		Pla2g5	2.75114	0.988936	0.806987		Vmn2r86	0.677921	1.12737	1.64162		Ebp	1.18722	0.96129	0.657853
	Hist1h2bb	0.41726	1.08208	0.842304		Igfbp6	2.74767	0.995161	0.790263		Egflam	0.633972	1.34558	1.63141		Tspo	1.60835	0.753579	0.65908
	septin 3	0.418588	1.27818	1.01925		Ppp4r4	2.70857	1.13395	1.00492		Pclo	0.721008	1.01643	1.62422		Crtap	0.966548	0.97768	0.659819
	Snord16a	0.421402	1.20681	0.681299		Haus3	2.66212	0.880094	0.670265		Fzd7	0.982105	1.29928	1.61233		Fam101a	1.15694	0.864636	0.660957
	Dbc1	0.42173	1.49429	1.21663		Anxa9	2.65123	1.09397	1.06292		Rims2	0.49478	1.17456	1.60339		Cwh43	1.73895	0.899099	0.662516
	Tmem132c	0.422906	1.09487	0.8942		Gca	2.65052	1.0227	1.09897		Syt14	0.588494	1.11113	1.596		Trf	5.30716	0.676059	0.662857
	Hist1h2bm	0.426176	1.21249	0.833993		Gpr37	2.64224	0.929035	0.805206		Tmod1	1.61413	1.01989	1.5896		Slc39a14	0.969135	1.01081	0.664508
	Hist2h3c1	0.426966	1.09056	0.728341		Ifi203	2.64125	0.91562	0.820151		Pgm2l1	0.886639	1.37087	1.58666		Mup2	1.84542	0.900082	0.666839
	Cadps	0.42749	1.18094	1.23186		Sel1l3	2.63613	1.31642	0.998409		Crhr1	1.66659	1.10684	1.58556		Fat4	1.01735	0.720359	0.667185
	Hfm1	0.4304	1.18409	1.0342		Elovl7	2.61775	1.10423	0.866302		Chrna7	0.942775	1.10752	1.5849		Klk1b22	1.13793	0.88716	0.668407
	Ranbp3l	0.433174	0.951661	0.777267		Fam134b	2.60654	0.683854	0.845895		Rgs9	0.762521	1.07739	1.58215		Trdn	1.05702	1.03367	0.668652
	D2Ertd750e	0.434251	1.27639	1.01509		Cd44	2.60089	1.09987	1.47883		Akp3	1.28671	0.856235	1.58204
	AF357355	0.437511	1.14966	0.900932		Apobec1	2.58404	0.960154	0.904363		Six1	0.847051	1.18867	1.58014
	Fras1	0.438054	1.16481	0.853596		Gbp6	2.58221	0.837162	1.00629		Syne2	0.892476	1.31682	1.57555
	Sgol2	0.438109	1.43269	0.959273		Rasgrp1	2.56414	1.01769	1.24117		Krt6b	0.928626	0.797745	1.57227
	Lmnb1	0.441617	1.28579	1.04279		Emp2	2.55941	0.883579	0.900008		Aqp5	0.921293	0.717069	1.57209
	Lrig3	0.443177	1.12696	0.811123		Pfkfb3	2.55712	1.03831	0.732387		Hpgds	1.04321	1.41582	1.56936
	Mab21l1	0.443887	1.25966	1.12962		Tlr3	2.5528	1.04278	0.960868		Klhl14	0.459816	1.30562	1.56354
	Hist1h1a	0.444645	1.1978	0.783099		Cxcl16	2.55238	0.88247	0.728157		Cyp2e1	1.33406	1.025	1.56134
	Igf2bp1	0.444845	1.29799	1.22121		Eltd1	2.55116	1.01063	0.759862		Cldn9	1.36471	1.13227	1.55953
	Cacna1h	0.445335	1.18448	1.03581		Spon1	2.5424	0.951855	0.770495		Lmo3	0.886574	1.24571	1.5579
	Mbnl3	0.445937	1.15492	1.09619		Serpina3n	2.53869	0.908554	0.706166		Fbxo32	1.06052	1.05649	1.5552
	Gabrb2	0.446311	0.999956	0.940596		Npnt	2.53501	1.21567	1.16044		Susd1	0.734702	1.22927	1.55085
	Ncaph	0.449513	1.0888	0.99731		Degs2	2.533	0.890537	0.689843		Pcdh17	1.1711	1.23964	1.55064
	Khdrbs2	0.450142	0.966201	0.862484		Tacr3	2.53205	0.80798	0.738551		Tuba8	1.58945	1.00681	1.55006
	Gsto1	0.450636	1.18477	0.821731		Il15	2.53135	0.873247	0.874525		Hif3a	0.373646	1.28531	1.54825
	Ncapg	0.452257	1.31823	0.948992		Pof1b	2.52888	0.7462	1.36356		Dnajc6	1.04531	1.00909	1.54581
	Lypd6b	0.453045	1.41937	1.13748		Lgals3bp	2.52672	1.00042	0.948247		Nkd1	1.1331	1.27926	1.54471
	Spag5	0.455239	1.44951	0.933407		Fxyd3	2.51555	0.888444	0.847265		Fzd4	1.39152	1.14748	1.54347
	Unc5d	0.455349	1.47332	1.18247		Klf9	2.51132	0.904609	0.891855		Dytn	1.30214	0.697708	1.54078
	Mir181b-2	0.455794	0.940544	0.808285		AI593442	2.50649	0.765753	1.06001		St8sia3	0.6972	1.06108	1.54036
	Kif15	0.455832	1.10815	0.918463		Rasl12	2.47735	0.956548	0.81677		Frmd4b	1.4233	1.2096	1.53965
	Bex2	0.456403	1.182	0.853154		Tmem171	2.4755	0.894688	1.15194		Ttll3	1.03712	1.18426	1.53757
	Tead2	0.459968	1.12506	0.983541		Col24a1	2.46555	1.00749	0.908561		Rgs6	0.762326	1.32089	1.5358
	BC068157	0.460054	1.28271	1.14539		Tesk2	2.46073	0.929267	1.04551		Plch2	0.879373	1.32707	1.53454
	Stil	0.460439	1.40797	1.00061		Rgs7bp	2.45602	0.905317	1.07717		Dpysl2	0.800136	1.08325	1.52881
	Nell1	0.46118	0.897774	0.910094		Dct	2.45297	0.75867	0.743977		Otof	1.25758	0.811105	1.52741
	Ctxn1	0.461495	1.10335	1.21519		Itpk1	2.45176	1.15856	1.25952		Lingo1	1.07441	0.879104	1.52417
	Tgfbi	0.462612	1.0866	0.905709		Fgf1	2.44323	0.771968	0.868336		Runx1t1	0.637683	1.38673	1.52272
	Egfl6	0.463546	1.06152	1.24853		Pmp22	2.44051	0.77252	1.28311		Pla2g1b	1.1683	0.949823	1.51889
	Mdga1	0.463886	1.2818	1.26346		Hnmt	2.43194	0.816914	0.787719		Jhdm1d	1.1816	1.11267	1.51811
	Vstm2b	0.46457	1.03933	0.874722		Kcne4	2.43101	0.865426	0.818361		Loxhd1	1.16049	0.882227	1.51777
	Epha4	0.465132	0.954261	0.98229		Entpd2	2.40881	0.760909	0.675114		Mtap2	1.05446	1.11827	1.51197
	Ect2	0.465256	1.33495	0.950985		Rgs5	2.39992	1.00628	0.834567		Ramp3	0.593235	0.881573	1.50901
	Rps5	0.467969	0.973211	0.686237		Slc5a5	2.3931	0.712812	0.953424		Myo1h	1.13728	1.1347	1.50839
	H2afz	0.468264	1.11648	0.668733		Lepr	2.39071	1.36692	0.812068		Satb1	0.688224	1.26878	1.50778
	Ckap2	0.47219	1.20502	0.847161		Rora	2.38282	1.12603	1.33746		Slitrk2	0.80177	1.48542	1.50429
	Bai3	0.474422	1.46101	1.13405		Sorbs3	2.37852	0.667805	0.918502		Fam55c	1.34274	1.36337	1.50373
	Cdca3	0.475045	1.1228	0.871836		Cpz	2.37593	1.28569	0.832992		Sprn	0.758247	1.16396	1.50216
	Scn3b	0.475092	1.19845	1.36472		Itfg3	2.37559	0.873884	0.837375		Fam122b	1.12698	1.02284	1.50173
	Cdca7	0.475705	1.06927	1.02116		Kcnj2	2.37426	0.743242	0.971948		Plag1	0.763027	1.20174	1.49772
	Scn9a	0.475776	1.26604	0.844471		Cntn4	2.37089	0.677012	0.86138		Tppp	1.2437	1.19502	1.49599
	Tpx2	0.475883	1.27411	0.962071		Sh2d4a	2.36945	0.903274	1.1925
	Aspn	0.477932	1.3945	0.680251		Bace2	2.3678	0.704129	0.705337
	Elavl3	0.478068	1.22006	1.09071		Tmc1	2.35877	1.00439	1.35409
	Fbn2	0.478352	1.07497	1.04027		Inmt	2.35678	1.01316	1.48517
	Slc27a3	0.478783	0.966863	0.716603		Bmp15	2.35409	0.702368	0.894514
	Raver2	0.479266	1.10033	1.32435		Kif13b	2.35315	0.917414	0.909009
	Cdk15	0.482878	1.08868	1.11432		Cdkn1a	2.3443	0.83458	1.02875
	Col6a3	0.482936	1.11148	0.97068		Rexo2	2.33867	1.04918	0.917665
	Gng3	0.483372	1.05717	1.21081		Enpp6	2.33828	0.821077	0.850103
	Myc	0.483588	1.4306	1.03583		Irf4	2.33701	0.70312	0.720144
	Chaf1b	0.483648	1.16176	1.04572		Gpd2	2.33501	1.18188	1.09288
	Mdga2	0.483775	0.785625	0.708951		Met	2.33011	0.834438	0.930788
	Peg3	0.484727	1.08473	0.788107		Il17re	2.33	0.875711	1.03054
	Dbf4	0.484892	1.14608	1.04		Ninj2	2.32669	1.07545	0.840303
	Neil3	0.485688	1.1431	0.902121		Ucp2	2.32463	0.788095	0.99596
	Kcna6	0.486884	1.15647	1.12894		Lims2	2.32117	0.967698	0.80028
	Lyve1	0.488516	0.727402	0.681675		Egfr	2.31081	0.938705	1.00722
	Olfr767	0.48899	0.723154	1.21168		Gbp2	2.30256	0.98121	0.767846
	Oc90	0.489571	1.1792	1.17003		Ankrd22	2.30193	0.974717	0.91824
	Kcnh7	0.490525	1.47558	1.23652		St3gal4	2.29912	0.913811	0.758903
	Mpped2	0.491535	1.21949	0.825609		Actn1	2.2973	0.678199	0.907441
	Hmgb3	0.49214	1.29239	0.972724		Pltp	2.29621	1.00684	1.08132
	Serpinb5	0.493009	1.06573	1.04826		Tmem195	2.2947	0.819804	0.775216
	Stk32b	0.493722	0.705436	0.90441		Notum	2.29159	0.81188	1.25095
	Hist1h2an	0.493873	1.03577	0.844088		Tifa	2.29152	0.90778	1.10511
	Arhgap11a	0.494159	1.24158	1.18698		Gatm	2.29145	0.74754	0.711906
	Elovl2	0.494209	1.35853	1.085		Itga10	2.28775	0.702189	0.878916
	Kif21b	0.494585	0.942546	1.17576		Lmod3	2.28588	0.843957	1.4272
	Kif2c	0.494883	1.44398	1.08952		Tmprss2	2.27734	0.78138	1.40438
	Rpgr	0.4951	1.29492	1.18668		Nat8l	2.27506	0.774368	1.07533
	Uhrf1	0.49534	1.44079	0.977572		Ahcyl2	2.27371	1.09579	0.918438
	Syngap1	0.496682	1.17532	1.07104		Col4a4	2.27236	0.793548	0.853566
	H2afy2	0.498172	1.0695	0.818029		Gprc5b	2.26496	0.939496	1.11793
	Cenpk	0.501343	1.29136	0.822667		Tgtp1	2.26079	1.00527	0.896965
	Tmpo	0.502212	1.06718	1.04368		Mitf	2.25674	0.819278	0.758035
	Hist1h2af	0.502569	1.03716	0.864948		Lama2	2.25319	0.84168	0.754143
	Hells	0.502824	1.05967	0.843245		Megf9	2.24851	0.793975	0.859158
	Lrig1	0.503428	0.977036	0.852825		Acsl3	2.24437	0.974329	1.20605
	Hist1h2ao	0.503708	1.05194	0.852837		Abhd12	2.24384	0.857091	0.700541
	Kif4	0.503835	1.45485	0.945113		Hr	2.23936	1.07238	1.17268
	Fkbp5	0.504522	1.17013	0.988172		Tns4	2.23627	0.828944	0.942739
	Dlgap5	0.504572	1.26803	0.949397		Agbl1	2.23552	0.924224	1.48986
						Tcn2	2.22973	0.956303	0.908876
						Qpct	2.22608	0.905418	1.04815
						Ecm2	2.21722	0.8974	0.737607
						Runx2	2.21599	1.22217	0.730093
						Paqr6	2.20915	0.680783	0.823139
						Zhx3	2.20834	1.01181	1.08465
						Ccl11	2.2075	0.800021	0.803497
						Ppp2r2c	2.20683	0.911647	0.799831
						Mir297b	2.20558	0.869739	1.23384
						Nr1d1	2.20201	1.16945	1.09448
						Abcb1a	2.20194	0.994961	0.745467
						Ehd3	2.19973	0.740491	0.78543
						Pdlim1	2.19728	0.894579	0.715286
						Epas1	2.19259	0.817087	1.05679
						Ak1	2.19046	0.817202	0.758577
						Chpt1	2.18837	0.868299	0.821543
						Slc7a11	2.1856	1.04309	0.983994
						Stat6	2.18531	0.837629	0.84893
						Rab27b	2.18272	1.04316	1.02438
						Prnp	2.17647	0.70476	0.671647
						Padi2	2.17072	0.858651	1.0777
						Cd9	2.16998	0.759905	0.86586
						Slfn5	2.16835	0.867507	0.720833
						Usp53	2.16521	1.00207	1.05144
						Ly86	2.15813	1.02903	0.85002
						Slco2a1	2.15451	0.943265	0.889127
						Aifm3	2.14844	0.873965	0.810875
						Plbd1	2.14734	0.783216	0.714461
						Slc16a6	2.14596	0.782984	0.762523
						Acox2	2.14443	1.14412	0.920148
						Mir181b-1	2.1402	1.14339	0.785558
						Acsl1	2.13475	1.165	1.26763
						Ifih1	2.12844	0.953893	0.997245
						Kcnq1	2.12679	0.816579	0.846106
						Nod1	2.12168	0.858723	0.726595
						Tmbim1	2.11901	0.896495	1.08787
						Dusp15	2.1165	0.877934	1.04298
						Stat5a	2.11522	1.02312	1.08968
						Pnp	2.11463	1.00425	0.782553
						Smpdl3a	2.11237	0.900893	0.970581
						Hfe	2.10701	0.994007	0.946042
						Atp1b3	2.10371	0.950345	0.925359
						Tprkb	2.09621	0.931438	0.74999
						Cd59a	2.09389	0.960677	0.961131
						Trp53inp2	2.08921	0.862896	0.816841
						Dennd2d	2.08387	0.844785	1.26585
						Scml4	2.08068	0.847909	0.831643
						Fam69a	2.07993	0.772828	0.968716
						Slc46a3	2.06992	0.950981	1.46173
						Tmem45a	2.06896	0.813743	0.731555
						Cab39l	2.06864	0.808483	0.909197
						Hspa4l	2.06565	0.904807	0.86959
						Slc10a4	2.06484	0.778278	0.914297
						Gldn	2.05279	1.00505	1.0755
						Mir568	2.05243	0.744564	1.1186
						Hsd17b6	2.05098	0.871021	0.995614
						Padi1	2.04938	0.781208	0.791943
						Syt12	2.04937	0.963416	0.805726
						Mt3	2.04697	0.885435	1.02321
						Rnd1	2.0433	0.820471	1.07601
						Cgrrf1	2.04178	0.999851	0.986303
						Map3k5	2.03991	1.01639	0.879306
						Cacng4	2.03917	0.882788	0.800214
						Car13	2.03909	0.963556	0.745311
						Aard	2.03659	0.955988	1.16029
						Slc25a33	2.03298	1.05662	1.01185
						Phyh	2.03067	0.873171	0.845136
						Tgtp1	2.02934	1.03829	0.88127
						Osgin2	2.01815	1.0566	0.739613
						Lhfpl1	2.01554	0.910776	0.899391
						Cdo1	2.01117	1.1405	1.00871
						Trp53i11	2.00792	1.15846	1.00254
						Pion	2.00719	0.823964	0.746373
						Tyr	2.00636	0.688068	0.706099
						C4b	2.00393	0.784553	0.68953
						Cd36	1.99872	1.18259	0.668174
						Ndufa1	1.99836	1.00359	0.81868
						Zfp185	1.9968	0.846192	0.867238
